# Supplementary material for: Associations of SEMA7A, SEMA4D, ADAMTS10, and ADAM8 with KRAS, NRAS, BRAF, PIK3CA, and AKT Gene Mutations, Microsatellite Instability Status, and Cytokine Expression in Colorectal Cancer Tissue
Source: Curr Issues Mol Biol. 2024 Sep 15;46(9):10218–48. doi: 10.3390/cimb46090609 (PMC11431007; doi:10.3390/cimb46090609)
Supplement: Supplementary file 1 [file cimb-46-00609-s001.zip]

Archive with 1 entries (1 files):
- cimb-3199276-supplementary.pdf
